# Supplementary material for: Exploring genetic variation for salinity tolerance in chickpea using image-based phenotyping
Source: Sci Rep. 2017 May 2;7:1300. doi: 10.1038/s41598-017-01211-7 (PMC5430978; doi:10.1038/s41598-017-01211-7)
Supplement: Supplementary file 2 — Table S7 [file 41598_2017_1211_MOESM2_ESM.xls]

## Sheet: Glasshouse
Table S7: Best Linear Unbiased Estimates (BLUE) of relative growth rate, days to flower, leaf senescence and agronomic traits for each genotype in the Reference Set under both glasshouse and field conditions
	Seed yield (g)		Seed number		Shoot biomass (g)		Number of total pods		Number of filled pods		Number of empty pods		100-seed weight (g)		Plant height (cm)		Leaf senescence scores		RGR 32-56		32-56 predicted	40-44 predicted	35-39predicted	41-50 predicted	32-40 predicted	Days to flower
Genotypes	Control	Salt	Control	Salt	Control	Salt	Control	Salt	Control	Salt	Control	Salt	Control	Salt	Control	Salt	Control	Salt	Control	Salt	32-56 predicted	40-44 predicted	35-39predicted	41-50 predicted	32-40 predicted	Control	Salt
Genesis 836	5.922	5.355	29.56	31.56	8.092	5.761	32.38	34.71	21.77	23.6	10.604	11.104	19.64	16.65	70.18	55.85	1.039	1.372	0.0535774	0.0494266	0.922528	0.833221	0.933185	0.897248	0.829876	65.17	65.17
ICC 10018	4.023	1.986	27.27	16.77	5.314	2.954	23.44	17.94	22.13	14.13	1.319	3.819	14.48	9.5	41.19	31.69	1.537	5.537	0.0492449	0.0353927	0.718708	0.783619	0.947514	0.75971	0.942959	65.37	60.87
ICC 10341	5.091	5.453	17.7	24.95	6.766	5.696	18	27.25	15.5	24.75	2.742	2.742	26.18	20.78	50.24	49.24	1.088	1.088	0.0570144	0.0515962	0.904969	1.02243	1.27352	1.03076	1.16637	71.29	76.29
ICC 10393	3.334	1.917	11.26	15.01	2.741	2.706	12.11	14.86	9.59	13.59	2.641	1.391	15.49	13.45	27.33	27.33	1.222	2.222	0.0378112	0.0333845	0.882926	1.8406	1.18392	2.02321	1.82817	63.37	56.87
ICC 10399	1.681	2.112	10.62	13.75	3.595	3.457	14.24	17.85	9	11.21	4.881	6.524	15.28	9.73	35.06	37.56	1.81	3.31	0.045057	0.0449754	0.998189	0.966603	0.833973	1.07868	1.02949	61.16	54.66
ICC 1052	1.896	1.429	13.8	14.8	5.481	3.536	35.22	26.22	11.49	10.99	24.063	15.563	13.21	8.29	52.41	41.41	1.286	3.286	0.0370961	0.0339564	0.915363	1.09996	0.977499	1.03638	1.15055	59.77	58.27
ICC 10673	4.668	3.837	45.2	45.2	6.893	6.226	42.65	52.41	30.27	42.63	12.313	9.552	11.29	9.6	55.02	51.39	0.769	8.269	0.0449971	0.0501605	1.11475	1.07545	1.13557	1.05694	1.10369	74.4	72.86
ICC 10685	2.748	2.238	22.9	14.9	4.867	5.442	26.02	28.52	18.11	12.61	7.545	15.545	7.61	6.86	61.2	56.2	0.272	6.272	0.0397555	0.0498027	1.25272	1.29425	1.46941	1.29474	1.4627	74.08	71.08
ICC 10755	3.616	3.161	12.8	14.3	9.686	7.058	24.12	21.37	12.26	13.76	11.884	7.634	29.45	22.1	45.69	42.19	0.967	2.467	0.0488288	0.033136	0.678615	0.748993	0.911158	0.801119	0.956454	71.38	71.88
ICC 1083	5.007	3.697	26.3	25.8	5.254	4.429	22.44	21.94	20.4	19.4	2.303	2.803	18.2	14.05	39.44	34.44	1.227	4.227	0.0489455	0.0439718	0.898383	0.810681	0.936536	0.781752	1.0163	64.46	60.96
ICC 10885	3.158	1.323	13.94	8.44	4.522	3.167	21.64	12.39	13.38	7.88	8.016	4.266	24.63	14	40.65	42.65	2.564	5.564	0.0357809	0.0251719	0.7035	0.950448	1.03117	0.812756	0.907136	61.73	62.23
ICC 10945	2.575	1.46	16.79	9.29	3.863	2.545	22.71	11.46	14.61	7.36	7.787	3.787	13.55	6.93	39.04	27.04	0.972	3.972	0.0600052	0.0401984	0.669916	0.876572	1.15659	0.682156	0.879875	66.92	66.42
ICC 1098	3.342	2.612	19.26	21.26	9.793	5.37	18.76	23.51	15.9	16.4	3.042	7.292	17.53	13.04	45.9	40.9	1.095	4.095	0.0440386	0.0412307	0.93624	0.964676	1.1219	0.873944	1.17452	67.58	67.08
ICC 11121	2.325	2.635	16.86	22.36	4.19	3.942	18.62	22.62	14	16.75	4.422	5.672	8.73	10.38	39.13	39.13	1.226	5.226	0.0546215	0.0530839	0.971849	1.04666	1.162	0.948304	1.18858	70.49	70.49
ICC 11198	4.921	4.631	31.7	39.7	6.929	6.614	24.25	32.75	21.25	26.75	3.242	6.242	15.51	12.2	41.74	39.24	1.088	2.588	0.04365	0.0475693	1.08979	0.850298	1.10842	0.89453	1.01865	66.79	65.79
ICC 11279	5.92	3.392	36.51	34.26	5.981	4.276	31.86	34.61	27.34	29.09	4.641	5.641	15.88	10.12	48.83	46.83	0.722	5.222	0.0352062	0.0353665	1.00455	0.9186	1.16218	0.889123	1.18849	67.87	70.37
ICC 11284	3.722	2.627	25.8	21.8	5.859	4.674	25.44	25.69	19.4	19.15	6.303	6.803	14.22	12.48	49.94	41.44	1.227	2.227	0.0394297	0.0370405	0.939405	0.891013	1.03211	0.999801	0.928125	67.96	69.46
ICC 11378	3.231	1.288	19.87	7.37	6.503	2.718	28.24	8.74	14.75	6	13.131	2.381	17.14	0.95	44.06	32.06	0.81	5.31	0.0502662	0.0365603	0.727333	0.910273	1.13253	0.815204	1.06103	66.66	73.81
ICC 11498	5.107	3.067	29.07	18.07	6.568	4.878	20.71	14.96	20.13	13.13	0.522	1.772	17.71	15.91	41.29	32.79	0.662	3.662	0.0550488	0.0354533	0.644035	0.618872	0.941557	0.658179	0.935002	78.51	83.51
ICC 11584	4.833	4.423	28.45	32.7	6.166	5.744	29	38.5	20	27.25	9.242	11.492	16.56	13.76	43.74	39.74	1.088	5.588	0.0372489	0.0463239	1.24363	0.863068	0.99492	0.871839	1.13875	68.29	69.29
ICC 1161	4.138	4.643	30.03	34.78	5.516	7.058	27.69	34.94	25.39	30.39	2.149	4.399	13.42	12.64	38.41	39.91	0.622	4.122	0.0402995	0.0411911	1.02213	1.03702	1.30388	1.28884	1.46887	77.37	72.37
ICC 11627	2.59	1.142	19.25	11.25	3.796	4.831	17.02	14.77	15.11	8.86	1.851	5.851	13.72	5.46	41.01	34.51	1.236	6.736	0.0412538	0.0412601	1.00015	0.8333	0.875693	0.983319	1.0954	68.93	71.93
ICC 1164	2.612	1.182	17.25	7	4.415	2.88	19.92	10.92	14.39	5.89	5.172	4.672	14.7	6.6	36.29	27.29	0.916	4.916	0.0452592	0.0341854	0.755326	0.940326	1.24983	0.898226	1.22436	74.04	77.04
ICC 11664	4.107	1.595	27.8	19.55	6.312	4.872	22.94	28.19	19.4	13.9	3.803	14.553	14.63	8.79	41.44	30.94	1.227	6.227	0.0476824	0.0438381	0.919378	0.830453	0.846777	0.904904	1.01446	70.46	71.96
ICC 11764	3.832	5.427	13.76	23.26	10.185	7.575	13.51	23.26	12.4	22.65	1.292	0.792	26.55	22.73	44.4	41.9	1.095	4.095	0.045336	0.0433922	0.957124	0.958325	1.15668	0.960063	1.05823	66.08	69.58
ICC 1180	4.275	3.712	24.85	29.1	6.495	5.898	26.6	34.85	22.53	26.78	4.033	8.033	17.07	11.08	37.99	39.49	1.876	0.876	0.0372996	0.0496292	1.33055	0.98551	0.763939	1.39384	1.07239	73.94	71.44
ICC 11879	3.654	2.526	10.3	11.05	4.516	3.643	12.87	11.37	9.76	10.51	3.134	0.884	14.07	11.57	34.19	34.69	0.967	0.967	0.02911	0.0250386	0.860138	1.8422	0.899235	1.95919	1.0108	93.38	92.38
ICC 11903	4.435	2.257	17.76	11.26	10.483	5.928	21.76	16.76	17.65	11.4	4.292	5.542	23.88	19.25	51.4	36.4	1.095	5.095	0.0383398	0.0229043	0.597404	0.776943	0.859941	0.806133	0.897339	70.58	77.58
ICC 1194	4.694	4.234	19.91	21.91	7.914	7.986	24.73	27.23	19.26	19.76	5.619	7.619	22.87	19.12	55.86	49.86	1.048	2.048	0.053963	0.0502767	0.931689	0.987434	1.09322	0.946748	1.02552	66.14	65.64
ICC 11944	4.196	1.958	30.91	18.16	5.767	3.629	27.97	21.47	22.03	15.78	5.802	5.552	14.49	9.68	34.99	26.99	0.637	6.637	0.0645128	0.049431	0.766221	0.961184	1.09537	0.803741	1.02015	80.01	81.01
ICC 12028	4.455	5.317	18.75	25.25	5.918	6.226	21.77	31.02	18.86	25.11	2.851	5.851	23.66	21.24	54.51	55.51	1.236	1.236	0.0452503	0.0512851	1.13337	0.738956	1.02072	1.05162	1.00292	75.43	68.43
ICC 12037	4.309	4.425	26.57	38.01	5.771	5.052	26.07	30.79	19.08	26.07	7.153	4.668	15.95	11.41	28.11	35.61	1.164	3.164	0.0521425	0.0494711	0.948767	1.08036	1.13537	1.2138	1.19447	82.66	70.16
ICC 1205	6.284	4.592	33.12	28.91	6.736	5.369	27.5	24.23	23.08	23.01	4.578	1.369	19.15	15.95	36.36	35.36	1.048	5.048	0.0343415	0.0444207	1.2935	0.995405	0.920897	1.70422	1.29351	72.14	66.14
ICC 12155	3.033	1.751	19.47	11.47	3.809	2.966	18.29	14.12	14.46	9.46	3.463	4.297	15.28	11.36	27.93	26.59	1.702	2.035	0.0269269	0.0298187	1.10739	1.65145	1.28228	1.50137	1.11418	75.72	75.06
ICC 12299	5.128	0.993	37.6	10.1	6.582	2.475	37.06	14.56	29.95	8.2	7.012	6.262	13.64	10.17	39.13	21.13	1.001	5.501	0.0539012	0.0487079	0.903652	0.797834	0.845192	0.675015	0.432404	73.4	84.9
ICC 1230	3.454	1.826	18.1	10.85	3.879	3.449	14.46	12.71	13.51	10.01	0.913	2.663	18.92	14.71	34.21	32.21	1.375	5.375	0.0419425	0.0275258	0.656275	1.13021	1.29787	0.949707	1.12182	75.11	73.11
ICC 12307	4.212	1.75	30.3	19.55	4.97	2.888	24.29	14.29	20.08	13.33	4.402	1.152	14.01	10.04	33.36	29.36	0.854	4.354	0.0415161	0.0481317	1.15935	0.853585	0.955707	0.777234	0.924111	72.76	74.26
ICC 12328	1.057	0.752	4.92	4.17	4.861	3.253	7	4.75	4.98	3.73	2.007	1.007	17.61	8.5	36.99	28.49	1.398	5.898	0.0428461	0.0300888	0.702253	0.650988	0.768328	0.690512	1.0124	60.19	56.19
ICC 12379	9.383	3.096	33.66	16.91	12.08	4.38	53.07	23.07	33.75	18	19.481	5.231	27.18	18.38	48.71	39.21	0.956	4.456	0.0448471	0.0295044	0.657888	0.557115	0.742572	0.464577	0.656181	74.9	78.4
ICC 12492	4.578	2.971	22.52	17.52	7.264	3.704	24.69	17.19	18.63	14.38	6.069	2.819	20.6	13.5	49.19	35.19	1.537	2.537	0.0430675	0.0360705	0.837534	0.856859	1.08698	0.812944	0.861904	74.87	71.37
ICC 12537	2.071	1.539	12.3	12.05	4.866	3.358	33.37	35.62	9.76	10.51	23.634	25.134	14.35	10.99	42.69	39.19	0.967	2.467	0.0454055	0.0308614	0.679684	0.904608	0.982518	0.725762	1.09476	47.88	51.38
ICC 12654	4.848	2.52	31.92	22.25	5.114	3.449	28.41	24.58	24.63	17.63	3.713	6.88	15.46	10.85	44.59	37.59	1.177	4.177	0.0540351	0.0438903	0.812255	0.807939	0.993123	0.815987	0.920995	54.81	52.81
ICC 12726	4.151	2.973	36.41	25.16	4.924	3.419	37.97	29.47	30.28	24.03	7.552	5.302	11.5	11.38	40.49	29.99	0.637	3.637	0.0559801	0.0313166	0.559423	0.691621	1.00132	0.667456	0.857639	61.01	48.51
ICC 12824	5.476	2.352	47.61	24.13	3.96	2.111	38.05	21.5	37.94	20.11	0.201	1.556	10.74	8.59	28.48	34.15	4.01	5.677	0.0244386	0.0460497	1.88431	0.777218	0.841083	1.69638	0.721473	64.4	55.07
ICC 12851	4.262	4.149	30.41	38.91	4.771	4.651	35.38	53.38	26.03	33.28	9.19	19.94	13.67	9.34	43.14	32.64	0.729	6.229	0.0487229	0.0239786	0.492141	1.07841	1.04882	0.949711	0.949184	58.75	54.25
ICC 12866	3.603	2.398	23.4	15.9	4.907	3.732	27.02	17.52	20.61	13.61	6.045	3.545	14.78	9.52	40.2	27.2	7.162	7.162	0.0511317	0.0178192	0.348495	0.509325	0.70262	0.447491	0.623442	60.08	69.08
ICC 12916	4.735	2.805	24.05	22.8	7.499	4.372	26.94	25.19	18.65	19.4	8.553	6.053	18.71	12.23	42.44	38.44	1.227	3.727	0.0488757	0.0401497	0.821466	0.79905	0.99785	0.85353	0.867536	71.96	74.96
ICC 12928	5.721	1.318	34.66	8.41	6.179	3.034	31.22	9.47	28.78	7.53	2.302	1.802	16.62	15.37	40.99	30.49	0.637	3.137	0.0464667	0.035881	0.772186	0.914468	0.791938	0.840206	0.772882	76.01	80.01
ICC 12947	4.115	2.422	16.01	11.01	7.32	4.42	17.76	11.51	14.9	10.65	3.042	1.042	24.81	19.89	39.9	35.4	1.095	1.095	0.0437403	0.042558	0.972971	0.876329	1.04448	0.918395	0.842061	66.08	69.58
ICC 12968	1.706	-0.136	6.89	-0.86	2.973	1.27	5.62	2.62	6.01	-0.24	-0.344	2.906	22.97	7.24	26.87	19.37	0.916	8.416	0.0366665	0.0188038	0.512832	0.894512	0.973064	0.612549	1.0295	51.08	51.08
ICC 13077	3.751	3.088	14.91	14.91	7.74	6.615	19.57	20.57	13.75	12.75	5.981	7.981	24.4	20.23	45.71	46.71	0.956	5.456	0.0437823	0.0418827	0.956612	0.729211	1.16751	0.972342	0.744621	63.9	84.9
ICC 13124	5.158	5.398	19.91	22.91	6.762	6.035	20.57	28.07	18.25	22.5	2.481	5.731	25.75	24.33	41.21	41.71	0.956	3.456	0.0446829	0.037806	0.846096	0.942278	1.1291	0.818336	1.0807	61.4	53.9
ICC 13187	2.691	3.261	13.1	17.6	7.609	6.064	16.44	23.19	12.77	17.52	3.645	5.645	18.34	14.52	38.34	35.84	0.784	2.284	0.034375	0.0323809	0.941989	1.21858	1.07754	1.19463	1.1309	80.19	77.19
ICC 13219	3.322	2.865	19.59	22.09	5.689	4.424	27.89	30.56	17.34	20.84	10.763	9.93	16.65	13.36	37.27	35.6	0.944	2.944	0.0462274	0.0422775	0.914554	0.924748	1.10419	0.955636	1.04111	64.38	63.38
ICC 13283	2.1	4.356	1.05	20.3	6.484	8.394	-0.78	20.22	0.74	17.49	-1.187	3.063	13.34	19.44	51.91	46.91	1.286	4.786	0.0335206	0.0389471	1.16188	1.53722	1.70475	1.27641	1.41397	77.77	66.27
ICC 13357	2.842	0.242	4.75	1.5	7.546	1.528	11.27	5.77	4.86	1.61	6.351	4.101	26.11	16.4	34.01	30.01	1.236	5.736	0.0399974	0.0174687	0.436746	1.30242	1.04816	0.930913	1.12252	78.93	72.28
ICC 13441	4.393	0.656	24.7	3.95	5.691	4.051	26.4	15.65	21.27	3.52	5.063	12.063	18.4	12.85	38.02	25.52	3.769	6.269	0.0405522	0.0145307	0.358321	1.22659	0.987902	0.923837	1.10672	89.9	90.4
ICC 13461	3.395	2.635	20	14	6.775	4.95	29.67	21.42	17.39	12.39	11.922	8.672	17.61	11.3	48.29	38.79	1.416	7.416	0.0458739	0.0362001	0.789123	0.811977	0.86701	0.742099	0.940145	75.04	72.19
ICC 13523	3.333	3.513	16.65	18.9	7.623	4.763	24.51	26.01	14.33	19.33	10.473	6.973	17.6	16.56	49.03	41.03	1.052	3.052	0.0484509	0.0437065	0.902077	0.801982	0.672092	0.928537	0.885958	68.24	68.24
ICC 13524	2.092	0.58	16.5	6.5	4.228	2.628	26.27	20.27	13.36	6.36	12.851	13.851	13.18	9.27	38.01	38.51	1.236	3.236	0.0348663	0.0318094	0.912326	0.993879	1.04032	1.0112	1.29112	65.93	65.43
ICC 1356	5.446	3.944	32.23	30.73	5.172	3.515	24.81	23.14	21.05	21.72	3.949	1.616	16.49	13.06	39.4	33.73	1.166	4.5	0.0497768	0.0485594	0.975542	0.902376	1.05052	0.893288	1.04669	65.09	65.75
ICC 13599	5.402	3.98	20.26	19.51	9.293	4.705	22.01	27.01	20.65	19.9	1.542	7.292	25.52	19.35	54.4	48.9	1.095	3.595	0.0526084	0.0344593	0.655016	0.794514	1.02965	0.68358	0.864869	76.08	59.58
ICC 13628	4.644	2.899	29.53	18.28	7.992	5.44	31.29	24.29	24.89	16.64	6.261	7.511	15.66	14.61	46.76	42.26	0.53	4.03	0.0370751	0.0308942	0.833287	0.992798	1.27501	0.866171	1.19601	73.13	78.13
ICC 13764	3.699	3.267	21.91	23.16	7.483	4.711	34.38	34.38	18.53	20.28	15.69	13.94	17.7	13.47	47.14	43.64	2.229	6.229	0.0544484	0.0394997	0.725451	0.921168	1.17245	0.605177	1.13206	65.75	72.75
ICC 13816	5.567	5.064	19.67	21.42	5.621	5.736	24.25	29.25	18.98	20.98	5.257	8.257	28.2	23.5	44.49	38.99	1.398	3.898	0.0497276	0.0453395	0.911758	0.909601	1.05557	0.917158	1.10933	68.19	68.19
ICC 13863	2.453	1.401	15.1	13.1	3.775	3.525	28.81	32.31	13.45	12.2	15.262	20.012	12.58	9.86	33.63	35.63	1.001	3.501	0.046835	0.0488184	1.04235	1.32096	1.4636	1.94686	1.59568	65.9	63.4
ICC 1392	3.162	2.232	11.41	8.66	7.926	6.451	12.48	11.23	10.26	8.76	2.369	2.619	26.29	20.58	47.86	35.86	1.048	3.548	0.0450635	0.0393988	0.874295	0.826461	0.864356	0.823542	0.915427	69.64	70.64
ICC 1397	NA	NA	NA	NA	NA	NA	NA	NA	NA	NA	NA	NA	NA	NA	NA	NA	NA	NA	NA	NA	NA	NA	NA	NA	NA	NA	NA
ICC 1398	3.962	4.517	19.32	29.07	5.491	5.288	17.21	26.71	13.63	22.88	3.522	3.772	20.32	12.56	43.29	33.29	0.662	5.162	0.0479587	0.026056	0.543301	1.14514	1.03556	0.808775	1.03727	63.01	66.01
ICC 14051	3.419	1.646	26.14	12.97	3.774	2.809	29.19	17.52	20.94	11.44	8.083	5.916	12.45	7.32	40.41	28.74	0.915	4.915	0.0495839	0.0322548	0.65051	0.850334	1.02297	0.71989	0.965173	55.32	48.46
ICC 14077	3.209	1.081	25.3	14.55	3.424	1.909	28.47	19.22	21.24	12.99	7.563	6.563	11.17	6.76	38.41	30.91	1.286	5.786	0.0529457	0.0437972	0.827211	0.890002	1.19714	0.764409	1.24256	58.27	53.77
ICC 14098	1.825	0.631	14.12	4.12	2.935	1.828	19.44	9.6	12.81	3.47	6.484	5.984	11.83	3.79	32.02	23.02	1.078	7.412	0.0441356	0.0313751	0.710879	1.12072	1.04645	1.04442	0.916599	54.02	53.69
ICC 14199	4.286	2.382	16.65	12.5	7.926	4.355	26.23	17.67	15.11	11.39	10.56	5.922	35.73	22.84	43.79	37.79	0.916	0.916	0.040839	0.0321357	0.786887	0.854471	1.09561	0.906491	1.31367	54.04	56.54
ICC 1431	4.441	3.951	18.35	18.85	8.317	6.997	24.06	30.56	15.45	17.2	8.512	13.262	23.78	20.66	42.63	40.63	1.001	1.501	0.0462042	0.0418628	0.906039	0.865571	0.866056	0.945645	0.90994	65.4	63.9
ICC 14402	4.736	4.876	24.66	29.41	7.937	7.367	27.57	28.82	20	25.75	7.731	3.231	19.52	16.79	47.21	43.21	0.956	3.456	0.044955	0.0461366	1.02628	1.00119	1.09713	0.979059	1.01712	62.9	60.9
ICC 14595	3.308	3.011	17.38	17.57	4.632	3.218	19.02	20.62	16.3	17.17	2.694	3.46	18.83	15.84	44.92	40.25	0.905	3.238	0.0564443	0.0424128	0.75141	0.986062	1.0773	0.798063	1.04987	62.99	62.66
ICC 14669	3.714	1.484	19.86	10.19	5.626	2.939	21.13	13.63	17.13	9.46	4.037	4.204	18.41	11.14	41.38	28.71	0.887	4.221	0.0573058	0.0420404	0.733614	0.799498	0.976486	0.772166	0.99395	65.81	67.47
ICC 14778	4.843	3.135	30.44	20.94	5.835	4.927	27.39	24.39	22.63	16.38	4.516	7.766	15.79	12.88	44.15	33.65	1.064	3.064	0.0521	0.0404705	0.776784	0.865836	1.11025	0.784408	1.12756	68.73	74.73
ICC 14799	4.619	4.054	27.8	28.55	8.206	6.024	30.72	28.72	24.74	24.24	6.313	4.813	15.37	13.49	40.91	37.41	1.286	1.286	0.0566513	0.0472115	0.833371	0.789657	0.898265	0.819001	0.874429	67.77	68.77
ICC 14815	3.857	4.747	18.75	26.5	8.208	10.071	27.77	40.27	18.11	24.61	9.601	15.601	21.23	18.27	50.51	46.51	1.236	3.736	0.0462537	0.0495047	1.07029	1.0112	1.11678	1.0306	1.24526	77.43	66.43
ICC 14831	2.46	1.51	13.9	11.9	6.013	4.828	24.51	32.51	12.08	11.33	12.723	21.473	15.93	12.38	40.53	29.03	1.052	5.052	0.0511832	0.0439184	0.858063	0.757899	0.887022	0.905244	0.909677	70.74	67.74
ICC 1510	5.374	3.822	31.66	25.91	7.058	5.288	30.13	24.88	27.03	21.78	2.94	2.94	18.05	14.88	46.64	39.14	0.729	2.729	0.0581486	0.0427834	0.735759	0.790463	0.824676	0.669848	0.917707	69.75	68.75
ICC 15248	2.513	1.416	12.12	8.37	3.928	2.608	16.74	10.49	10.75	7	5.631	3.131	26.87	7.33	44.56	33.06	0.81	3.81	0.0302561	0.025661	0.848125	0.987419	1.18965	0.831687	1.0937	71.66	77.16
ICC 15294	4.809	4.362	18.91	18.66	6.531	5.493	26.38	25.88	18.28	18.03	7.94	7.69	26.95	22.5	60.64	55.14	0.729	0.729	0.0451505	0.042246	0.93567	0.858418	0.916242	0.824998	1.06636	70.75	62.75
ICC 15406	1.939	0.507	6.74	2.49	6.833	4.03	9.08	4.33	6.76	2.51	2.477	1.977	24.31	13.22	51.55	38.05	1.114	4.114	0.0330129	0.0352093	1.06653	1.18071	0.903064	1.33463	0.930246	65.06	67.06
ICC 15435	2.54	0.837	9.39	4.05	6.775	3.785	20.15	7.13	10.16	4.85	10.145	2.373	21.81	16.13	40.36	36.69	0.829	3.163	0.0425485	0.0357502	0.840223	1.09215	1.21883	0.991969	1.14741	65.58	66.24
ICC 15510	2.348	3.413	10.4	17.4	7.633	5.42	10.26	17.51	10.08	16.08	0.473	1.723	19.68	17.32	47.03	42.53	1.052	4.552	0.0471833	0.0365297	0.774209	0.806643	1.08008	0.829308	1.13487	68.74	69.24
ICC 15518	1.693	0.877	7.64	4.64	8.864	7.977	15.18	11.81	7.14	4.65	8.043	7.223	24.19	19.32	49	43.67	0.821	3.821	0.0392571	0.0280213	0.713788	0.842987	1.00363	0.735109	0.969514	54.41	53.75
ICC 15567	1.622	3.48	9.17	19.92	5.434	4.191	11.18	24.93	8.12	18.37	3.092	6.592	13.45	14.61	37.96	39.96	2.36	3.86	0.0317565	0.0432602	1.36225	1.74835	1.53763	1.39378	1.29979	76.49	70.49
ICC 15606	5.055	1.29	30.01	14.26	6.688	3.52	29.77	18.02	21.6	10.85	8.28	7.28	16.35	10.33	35.47	33.47	0.814	4.814	0.0584988	0.0457187	0.781533	0.971527	1.10894	0.849383	1.00708	69.61	69.11
ICC 15610	4.597	3.504	27.16	20.66	8.786	8.088	39.38	39.88	25.53	18.28	13.69	21.44	20.91	16.63	44.14	36.64	0.729	5.229	0.0473069	0.0425538	0.899526	0.948921	1.03166	0.84351	0.958663	71.75	70.75
ICC 15612	1.563	1.807	11.28	11.91	2.221	2.986	13.94	14.62	9.89	10	3.899	4.528	13.8	13.51	31.41	34.41	2.122	3.622	0.0510746	0.0394015	0.77145	0.880211	1.1078	0.810448	1.02078	56.37	58.37
ICC 15614	3.791	1.562	25.64	12.81	4.043	2.652	24.58	15.91	19.6	11.26	4.943	4.609	15.15	11.88	35.95	28.62	1.905	7.572	0.0599254	0.0505601	0.843717	0.785936	0.851477	0.668011	0.814875	59.94	57.61
ICC 15618	3.615	1.237	24.51	15.01	6.626	6.876	50.86	36.61	22.34	13.59	28.641	23.141	14.7	9.25	47.34	35.68	0.832	5.499	0.0453517	0.0496369	1.09449	0.383138	1.96744	0.564908	0.979092	68.23	69.9
ICC 15697	3.165	2.787	12.6	14.85	7.048	5.94	14.6	14.85	11.03	12.28	3.533	2.533	25.2	21.96	43.99	43.49	0.876	2.376	0.0480431	0.0453995	0.944974	0.919686	1.08807	0.946416	0.917842	62.94	61.94
ICC 15762	3.392	2.597	13.91	13.16	9.108	7.353	19.15	21.4	12.5	11.75	6.328	9.328	28.42	18.89	47.27	43.27	2.579	6.079	0.0488919	0.0412543	0.843786	0.877398	0.957514	0.808231	1.02027	66.8	58.8
ICC 15785	4.208	0.138	36.85	-0.47	8.785	-0.638	36.31	0.18	29.2	0.15	7.012	0.204	11.64	0.5	43.13	18.52	2.501	10.001	0.0485739	-0.0221346	-0.455689	0.0429056	1.76162	-0.014604	1.12825	65.4	*
ICC 15802	1.834	1.267	9.72	7.22	7.33	3.745	17.49	13.15	9.45	6.95	7.911	6.077	17.16	13.29	41.31	36.31	1.381	4.714	0.049488	0.0349324	0.705876	0.958656	1.09894	0.807983	0.996412	66.54	69.54
ICC 15868	3.252	0.814	24.78	5.28	4.41	2.292	27.54	8.29	20.89	4.39	6.511	3.761	12.5	5.35	27.26	25.26	0.53	5.53	0.0494964	0.0320162	0.646838	0.702775	1.13567	0.676584	1.00739	66.63	71.13
ICC 15888	4.493	1.841	32.35	23.57	6.422	3.778	28.31	22.88	22.7	18.03	5.512	4.579	13.87	8.25	39.13	21.63	1.001	3.501	0.0459851	0.0391484	0.851329	0.898208	1.03724	0.796079	0.809076	67.4	71.9
ICC 15996	3.93	3.49	18.09	17.33	5.927	5.865	24.82	23.89	16.51	15.89	8.142	7.803	23.16	20.43	38.05	40.05	1.043	4.71	0.0413214	0.0441414	1.06825	1.04898	0.999217	1.07021	1.17588	65.75	65.09
ICC 16207	4.398	3.695	24.78	24.53	6.426	5.221	22.19	24.69	19.14	18.14	2.899	6.399	16.16	7.69	47.91	37.41	0.622	3.622	0.0457085	0.042953	0.939715	1.20541	1.63459	0.97813	1.40158	77.37	66.37
ICC 16261	3.627	3.129	22.91	25.41	5.661	4.543	26.13	28.88	18.28	17.53	7.69	11.19	13.74	12.31	40.64	32.14	2.729	1.729	0.0497873	0.0448319	0.900469	1.13808	1.15129	0.953823	1.17585	60.25	60.75
ICC 16269	5.238	5.467	32.52	39.13	5.124	6.31	35.94	40.88	30.63	35.12	5.319	6.178	15.93	13.82	38.19	35.69	1.537	6.537	0.0416351	0.0409083	0.982542	1.93902	1.72944	1.62956	1.6259	73.37	64.87
ICC 16374	3.97	2.225	22.77	16.1	4.219	3.557	23.43	19.6	18.81	13.48	4.598	6.098	17.24	12.92	37.06	38.73	0.765	4.099	0.0512326	0.0356063	0.694994	0.933786	0.902463	0.87562	1.11401	67.23	62.89
ICC 16524	3.891	2.341	27.6	22.85	7.932	6.3	27.81	43.56	21.95	20.45	5.762	23.012	14	10.48	43.13	38.13	1.001	5.501	0.0503591	0.0513841	1.02035	1.03038	1.26166	1.02413	1.19164	67.9	67.9
ICC 16654	2.907	4.043	14.54	18.64	7.798	9.491	20.46	25.49	13.11	17.24	7.037	8.17	22.62	22.28	51.04	45.04	0.972	3.972	0.0484399	0.0387207	0.799355	0.875703	1.39293	0.931732	1.30382	71.92	71.42
ICC 16796	2.298	1.778	6.7	7.75	7.858	6.127	10.4	16.36	6.52	6.58	3.813	9.552	34.38	10.98	34.52	47.02	0.769	2.269	0.0253011	0.0270613	1.06957	1.13906	1.08356	1.16119	1.04965	88.9	72.4
ICC 16903	4.367	3.415	23.04	21.04	6.475	4.715	31.96	25.71	20.11	17.36	11.537	8.037	19.44	14.42	43.04	43.54	0.972	2.472	0.043972	0.0491671	1.11814	1.06634	0.950338	0.7596	0.47813	68.92	66.42
ICC 16915	4.224	2.625	22.97	17.47	6.556	4.031	25.68	19.34	20.05	15.55	5.413	3.579	18.94	13.49	48.48	35.48	0.803	6.136	0.0412859	0.0471692	1.1425	2.07742	1.77028	1.34792	1.24503	58.16	63.5
ICC 1710	4.081	2.349	26.89	17.64	5.388	3.195	27.62	18.62	20.51	12.76	7.156	5.906	14.99	12.18	44.87	33.37	0.916	3.916	0.051384	0.0415549	0.808713	0.774081	0.886186	0.82968	0.736854	72.08	74.58
ICC 1715	4.589	4.542	26.3	36.5	5.044	4.607	25.22	36.85	21.74	28.65	3.813	8.422	16.28	10.83	43.41	37.91	1.286	2.786	0.0454482	0.0429349	0.9447	0.875656	1.04024	0.903525	0.994776	70.77	73.77
ICC 1882	3.919	0.084	24.6	0.85	5.879	1.346	36.69	4.44	23.77	0.77	12.895	3.645	15.82	0.87	36.34	22.34	0.784	6.784	0.0461647	0.0401325	0.869334	0.86961	1.01819	0.679061	1.01501	64.69	67.19
ICC 1915	4.447	5.777	15.3	27.55	8.177	7.049	20.69	33.69	12.65	24.15	8.303	9.803	26.1	19.78	51.94	51.94	1.227	6.227	0.0378119	0.0304271	0.804695	1.00466	1.18761	0.920171	1.06856	82.46	79.96
ICC 1923	4.687	2.875	29.85	23.35	5.55	3.843	28.35	27.1	23.28	20.53	5.033	6.533	15.36	12.05	41.99	37.49	1.376	4.876	0.0479637	0.0374839	0.781505	0.81979	0.870372	0.776463	0.929873	71.44	73.94
ICC 2065	3.498	3.11	19.9	29.38	6.405	5.496	19.76	22.46	14.58	20.58	5.473	2.643	15.77	10.73	37.53	26.03	1.052	5.552	0.0492304	0.0346294	0.703414	0.918552	1.25325	0.823925	0.928471	73.24	70.24
ICC 2072	4.838	3.17	31.94	25.44	5.877	4.09	24.89	20.14	21.38	17.38	3.266	2.516	14.99	10.09	50.15	42.15	1.064	5.064	0.0547984	0.0494392	0.902201	1.00065	0.964187	0.950224	1.15629	70.73	72.23
ICC 2210	5.37	0.6	33.6	6.85	5.78	1.275	36.85	14.1	30.78	6.78	6.033	7.283	15.78	10.42	44.49	41.99	0.876	5.376	0.0531584	0.0363708	0.684196	0.85935	0.937435	0.602736	0.782256	74.94	75.94
ICC 2242	3.811	3.006	24.12	21.12	5.353	4.038	24.49	24.99	20.25	17	3.881	7.631	16.3	12.11	38.56	33.56	0.81	1.81	0.0542166	0.0438561	0.808906	0.791953	0.992558	1.07863	1.13271	79.16	81.66
ICC 2263	6.105	4.962	38.76	41.51	7.523	5.323	35.76	36.26	29.4	34.65	6.542	1.792	15.69	12.03	46.4	40.9	1.095	1.095	0.050469	0.0394105	0.780884	0.902537	1.06033	0.834533	0.910028	67.58	63.58
ICC 2277	6.352	4.896	27.67	26.53	11.391	3.871	32.18	28.45	23.37	24.94	8.842	3.272	20.73	16.6	51.46	29.96	2.36	7.36	0.0451391	0.0349972	0.775319	0.713166	0.774818	0.806431	1.00236	80.49	72.74
ICC 2482	3.164	2.167	16.31	12.27	3.985	3.288	25.78	19.38	15.14	11.97	10.808	7.39	16.8	14.39	36.34	33.67	1.192	1.859	0.0315633	0.0295404	0.935909	1.35469	1.44324	1.04394	1.19777	49.79	49.12
ICC 2507	2.324	1.45	15.85	15.02	4.17	3.488	30.74	43.91	11.98	11.98	19.082	32.249	14.35	10.23	43.53	35.87	1.301	4.301	0.0413418	0.04678	1.13154	0.691402	0.75855	1.0275	0.833174	58.28	55.61
ICC 2580	3.789	3.073	18.6	18.27	5.91	4.511	25	25.33	16.64	18.14	8.34	7.173	19.14	14.49	38.97	32.3	0.704	6.704	0.0469554	0.041262	0.878747	1.07566	1.13257	0.855476	1.05172	62.73	62.07
ICC 2593	3.908	2.128	19.77	13.27	4.941	2.731	26.94	22.19	18.13	12.63	8.819	9.569	19.28	12.5	48.69	32.19	1.537	3.537	0.0344279	0.0345029	1.00218	0.866004	0.909809	0.796653	1.00207	57.37	58.37
ICC 2629	2.911	0.326	19.05	1.3	4.468	0.086	21.62	0.37	14.26	0.76	7.384	-0.366	14.7	0.29	38.19	12.19	0.967	8.467	0.0538602	0.0224022	0.415932	0.785408	0.822794	0.559576	0.741019	72.88	87.08
ICC 2720	5.772	1.145	31.58	10.03	8.321	1.851	33.07	12.44	27.9	8.89	4.751	3.399	18.54	8.94	25.41	27.41	5.122	4.122	0.0569324	0.0296738	0.521212	0.304266	0.67966	0.379401	0.837651	66.49	81.87
ICC 2737	3.962	3.1	29.67	27.17	5.409	3.201	29.68	23.93	24.62	22.37	5.092	1.592	11.92	9.25	35.46	33.96	0.86	3.86	0.0438913	0.0342449	0.780222	1.03743	1.05158	0.911969	1.05539	50.99	49.49
ICC 283	2.586	2.501	10.64	14.64	4.668	4.008	15.62	17.87	10.26	11.01	5.406	6.906	16.1	15.74	34.37	28.87	0.916	4.916	0.0451825	0.0401129	0.887797	0.993182	1.21733	0.884111	1.32784	68.58	70.08
ICC 2884	3.956	2.928	26.95	28.2	5.403	4.758	37.65	38.65	21.77	22.77	15.813	15.813	15.62	9.45	46.52	45.52	1.269	5.769	0.0274591	0.0354024	1.28927	0.98994	1.15252	0.607505	1.02913	68.9	73.4
ICC 2919	6.702	1.539	34.82	10.96	7.378	3.182	34.21	11.89	31.63	13.26	2.522	-1.515	19.67	15.57	54.79	40.79	2.662	6.662	NA	0.0351158	NA	NA	NA	NA	NA	71.01	62.01
ICC 2969	4.07	2.038	25.03	17.28	5.283	2.981	25.19	17.69	19.14	14.14	5.899	3.399	16.05	11.24	34.91	27.41	0.622	4.622	0.0532473	0.0472855	0.888036	0.602498	0.73926	0.746135	0.908498	70.37	73.37
ICC 2990	6.062	5.282	27.01	28.01	8.906	7.176	34.11	37.36	27.59	28.59	6.641	8.891	21.52	18.3	52.33	45.83	0.722	5.722	0.0427543	0.0389798	0.911718	0.397571	0.90533	0.790782	0.915069	72.87	73.37
ICC 3218	3.882	2.247	31.98	21.1	5.61	4.118	38.44	22.6	31.08	20.03	7.645	2.533	12.48	9.38	53.99	46.49	0.876	2.876	0.0538623	0.0350391	0.650531	0.800815	1.11139	0.592363	1.09877	78.94	83.44
ICC 3230	4.764	3.327	27.67	26.92	7.573	5.716	26.75	32	21.23	22.23	5.507	9.757	17.3	12.34	46.99	40.99	1.398	5.898	0.0492629	0.0411953	0.836234	0.933665	1.02836	0.798644	1.03016	73.19	71.19
ICC 3239	4.765	3.795	25.5	21	5.588	6.01	29.17	26.67	24.39	19.89	4.422	6.422	20.71	18.89	51.79	47.29	0.916	2.416	0.0414904	0.011125	0.268134	1.24967	1.35978	1.04114	1.23108	63.54	76.54
ICC 3325	3.92	4.33	26.66	35.16	3.832	4.722	37.56	46.06	25.66	33.16	11.976	12.976	14.69	12.23	23.99	32.49	5.137	8.137	0.0562682	0.0465865	0.827937	1.32745	1.54355	1.03235	1.32027	71.5	67.51
ICC 3362	4.854	4.079	34.86	43.36	6.14	6.06	35.17	40.17	25.02	36.02	10.307	4.307	13.78	9.64	40.13	29.13	1.001	5.501	0.0578139	0.0493955	0.854388	0.892579	1.00596	0.879977	0.844271	73.4	73.9
ICC 3391	3.595	2.74	23.76	24.51	6.455	3.308	33.27	27.52	20.6	20.85	12.78	6.78	15.17	11.2	44.47	37.97	0.814	6.314	0.0689948	0.0417341	0.604888	1.22899	1.17882	0.96428	1.41409	59.11	56.61
ICC 3410	4.824	4.079	19.05	19.8	7.244	6.451	21.22	31.72	17.24	18.24	4.313	13.813	23.04	18.85	45.91	44.41	1.286	2.786	0.0313867	0.0429946	1.36984	0.839667	0.903658	0.985455	1.35729	65.77	53.77
ICC 3421	2.588	3.485	13.4	24.65	2.182	5.502	14.16	34.91	12.14	21.39	2.374	13.874	17.44	13.03	41.61	45.11	1.425	4.925	0.0347516	0.041505	1.19434	1.0197	1.35244	1.32258	1.38757	82.44	68.44
ICC 3512	5.188	0.548	27.52	5.52	5.204	1.651	30.44	10.94	26.88	5.38	3.569	5.569	18.06	9.16	47.69	37.19	1.537	6.537	0.0487679	0.0325901	0.66827	1.1154	1.01156	0.72682	1.12035	64.37	59.37
ICC 3582	*	*	*	*	*	*	*	*	*	*	*	*	*	*	*	*	9.664	9.664	0.0295869	NA	NA	NA	NA	NA	NA	NA	NA
ICC 3631	2.619	2.361	18.6	18.6	5.639	4.246	30.21	39.46	14.01	15.51	16.163	23.913	13.01	12.08	47.71	43.21	3.875	2.875	0.0493753	0.0374674	0.758829	0.780746	1.00149	1.04772	0.967291	55.61	52.61
ICC 3761	4.153	3.038	30.77	26.77	5.554	5.084	39.19	47.94	24.13	22.38	15.069	25.569	13.29	10.99	49.69	46.69	1.537	3.537	0.0365924	0.0457957	1.25151	0.914872	1.00075	1.28929	1.36446	60.37	68.37
ICC 3776	3.255	3.765	20.67	27.17	6.046	6.609	38.93	50.68	18.37	20.12	20.592	30.592	14.24	10.32	47.96	45.96	2.86	5.36	0.0435419	0.0458547	1.05312	0.962269	0.893864	0.954324	1.10872	61.49	68.49
ICC 3946	2.123	1.142	11.66	5.91	3.948	3.053	17.4	14.4	10.5	4.75	6.578	9.328	8.43	7.03	39.77	38.27	1.079	4.579	0.0448059	0.0334891	0.747427	1.07314	1.25811	0.791815	1.10215	69.8	69.8
ICC 4093	3.622	*	23.05	*	5.045	*	29.04	*	17.83	*	11.402	*	15.05	*	43.86	*	0.854	9.854	0.0422474	-0.0808203	-1.91302	0.497871	-0.0641125	0.587959	-0.101759	75.26	NA
ICC 4182	3.196	2.209	23.14	20.89	4.753	3.515	26.87	25.87	16.01	14.26	10.906	11.656	14.08	10.32	51.37	47.37	0.916	2.416	0.0392274	0.0321244	0.818928	1.09029	1.25832	0.915676	2.29131	69.58	71.08
ICC 4363	1.399	0.512	9.3	2.66	3.453	3.378	28.73	34.63	8.35	2.38	18.561	32.087	11.79	4.74	43.5	36.84	0.89	3.224	0.0338275	0.0474384	1.40236	0.826982	0.769117	0.744874	0.762802	55.09	62.75
ICC 440	5.751	7.016	37.35	46.87	6.199	6.923	25.94	35.27	23.27	31.44	2.645	3.896	15.65	14.77	39.34	37.84	0.784	4.284	0.0538131	0.0432962	0.804566	1.30475	1.60509	1.02475	1.49554	76.69	78.69
ICC 4418	3.406	2.586	24.45	19.7	5.348	4.446	38.65	34.65	18.02	15.52	20.563	19.063	14.39	12.46	45.02	40.02	0.769	0.769	0.0437874	0.0198444	0.453198	0.716425	1.05895	0.574492	1.32536	60.9	54.9
ICC 4463	5.403	2.249	46.62	17.99	8.475	4.333	57.72	40.58	32.1	15.26	27.609	25.477	9.13	9.96	45.55	30.55	5.614	3.614	NA	0.0372619	NA	NA	NA	NA	NA	82.95	68.56
ICC 4495	4.756	3.551	27.35	30.6	6.931	6.211	26.46	37.21	20.01	23.76	6.413	13.413	17.46	11.55	45.71	39.21	1.375	6.375	0.0524299	0.0502624	0.958659	1.10347	1.26815	0.952885	1.12388	70.11	72.11
ICC 4533	2.984	1.119	16.78	8.53	5.657	2.355	29.04	14.04	14.64	7.39	14.261	6.511	18.03	5.07	33.26	28.26	2.03	6.03	0.0326374	0.0370935	1.13653	1.21992	1.39498	1.17212	1.00243	73.13	67.63
ICC 456	4.769	3.633	29	31.01	7.119	4.334	35.32	34.42	26.56	29.16	9.343	5.43	16.55	11.84	36.05	36.05	1.187	3.687	0.0488194	0.0523992	1.07333	0.951345	0.932574	1.16479	1.30554	74.82	71.32
ICC 4567	3.296	4.303	17.01	23.26	9.409	5.829	20.92	29.67	13.91	20.66	7.18	9.18	18.97	18.04	52.05	42.05	1.187	5.187	0.0436977	0.0442749	1.01321	1.02946	1.1693	0.951301	0.924087	67.82	69.82
ICC 4593	4.883	3.563	27.45	22.95	5.296	4.574	27.75	27.25	24.5	20.75	3.492	6.742	17.41	15.66	39.74	34.74	1.088	5.088	0.0466398	0.0479829	1.0288	0.886114	1.0037	0.939629	1.11779	74.29	72.79
ICC 4639	4.619	0.436	26.35	3.85	5.544	2.034	27.19	5.44	22.52	3.52	4.645	1.895	18.06	14.1	39.84	23.34	0.784	5.284	0.0514975	0.0442781	0.859811	0.634555	0.831726	0.777261	0.82174	69.69	76.69
ICC 4657	4.239	3.904	33.35	37.85	6.381	4.544	29.71	31.71	23.51	27.51	6.163	4.163	12.87	10.41	35.21	27.71	1.375	4.875	0.060339	0.0550438	0.912242	0.97435	1.18628	0.954503	1.18111	73.61	69.11
ICC 4814	1.685	0.702	12.61	4.11	3.092	2.092	23.62	16.62	10.75	3.5	12.672	12.922	11.73	4.04	40.63	31.13	1.226	6.226	0.0348349	0.0285237	0.818825	0.888844	1.06746	0.792724	1.0223	67.99	69.99
ICC 4841	4.016	3.94	13.05	14.75	6.464	6.04	12.22	10.51	11.74	11.77	0.813	-1.356	25.99	22.02	43.91	31.91	1.286	6.786	0.043789	0.0289868	0.661964	0.845882	1.11374	0.781159	1.22723	74.27	74.77
ICC 4872	3.91	3.002	21.04	19.04	6.665	4.815	24.71	29.71	18.86	17.61	5.537	11.787	17.13	15.36	40.54	31.04	0.972	2.972	0.0489115	0.0463042	0.946694	0.972384	1.1698	0.765061	1.04725	65.92	85.42
ICC 4918	3.173	2.731	12.41	14.16	7.142	5.374	19.72	21.97	10.28	11.78	9.302	10.052	26.68	17.34	44.49	31.49	2.637	6.137	0.046259	0.0302252	0.653392	0.653674	0.766164	0.692362	1.06464	65.51	69.51
ICC 4948	5.68	4.825	44.01	41.01	7.183	5.713	30.02	29.77	27.1	26.85	3.03	3.03	12.64	11.62	38.47	38.47	0.814	2.814	0.0444702	0.0538795	1.21159	0.909788	1.24578	0.88256	1.15943	71.61	70.11
ICC 4973	5.291	5.023	22.91	26.16	7.227	6.98	32.82	35.57	20	23	12.981	12.731	22.68	19.19	45.71	40.71	0.956	0.956	0.0523797	0.0482047	0.920294	0.939414	0.991522	0.963497	0.931783	67.4	66.9
ICC 4991	6.81	-0.15	51.01	-0.74	5.88	1.022	36.29	2.29	34.82	-0.43	1.418	2.668	12.65	2.91	38.11	22.11	1.164	8.664	0.0574316	0.0387471	0.674666	0.925999	0.768757	0.772986	0.899206	69.16	64.52
ICC 506	3.219	1.84	15.92	13.15	9.923	4.689	15.73	11.66	12.15	11.89	4.27	0.124	19.09	13.2	35.11	34.61	1.425	5.425	0.0401854	0.0396197	0.985923	1.06238	1.0771	1.35641	1.46562	72.44	69.44
ICC 5135	4.508	3.743	27.15	28.9	5.365	5.035	19.01	19.76	19.33	19.83	-0.027	0.223	14.82	11.86	37.03	28.03	1.052	5.052	0.0447519	0.0370004	0.82679	1.14736	1.18612	1.06404	1.23297	80.74	75.74
ICC 5221	3.34	3.24	23.26	30.01	7.035	5.693	25.27	36.02	18.6	25.85	6.78	10.28	14.4	10.86	43.47	37.47	0.814	5.314	0.0463083	0.0424745	0.91721	0.888007	1.00913	0.898386	1.02911	66.61	61.11
ICC 5337	8.629	5.287	45.36	24.65	7.444	6.875	40.97	21.87	38.64	23.17	2.609	-1.248	18.76	20.48	37.43	30.55	7.687	7.187	0.0369016	0.0313293	0.848994	0.852154	0.893624	0.782627	0.811288	75.15	66.32
ICC 5383	2.445	2.05	13.6	13.35	5.533	4.773	18.35	20.85	13.03	12.53	5.283	8.283	16.99	15.08	34.43	26.77	0.847	5.18	0.0486714	0.0389988	0.801268	0.711241	0.843228	0.748531	0.855609	65.68	64.68
ICC 5434	4.325	4.046	26.11	35.81	4.74	4.605	22.62	32.49	19	27.77	3.422	4.599	17.51	12.4	35.63	32.63	1.226	6.226	0.0577039	0.0505981	0.876859	0.866579	1.0909	0.814179	1.08173	72.99	68.49
ICC 5504	4.727	3.372	20.04	16.54	6.885	5.5	23.71	18.96	18.61	15.11	4.787	3.537	25.32	16.98	49.04	41.54	0.972	3.972	0.0501929	0.0456054	0.908603	0.916342	0.935513	0.89761	0.887118	60.92	68.92
ICC 5613	4.549	4.68	28.17	30.35	7.473	7.046	28.75	33.15	22.48	24.75	6.257	8.69	16.14	15.85	45.49	38.99	1.398	4.898	0.0449104	0.0366588	0.816266	0.913514	1.14656	0.763225	0.707799	64.69	65.69
ICC 5639	3.99	3.37	28.05	37.55	6.608	4.245	24.54	32.04	18.08	26.83	6.652	5.402	13.99	9.51	42.86	35.36	0.854	4.354	0.0506008	0.0447415	0.884205	0.827136	1.22223	0.900205	0.950206	70.26	75.26
ICC 5845	4.315	3.627	26.92	25.17	5.561	4.519	24.93	27.18	22.87	21.62	2.092	5.592	14.1	11.7	37.96	35.96	2.36	2.86	0.0486622	0.0422152	0.867515	0.992302	1.08856	0.96469	0.966449	73.99	77.99
ICC 5878	3.83	2.422	26.86	22.11	5.132	3.565	26.87	23.62	21.25	18.25	5.422	5.172	15.02	12.51	32.63	29.63	1.726	5.726	0.0311715	0.0343098	1.10068	0.727825	0.913469	0.815459	0.951118	62.49	61.99
ICC 5879	NA	NA	NA	NA	NA	NA	NA	NA	NA	NA	NA	NA	NA	NA	NA	NA	NA	NA	NA	NA	NA	NA	NA	NA	NA	NA	NA
ICC 6263	3.153	3.231	15.66	20.66	9.602	9.952	18.82	24.82	14.25	20.75	4.731	4.231	20.07	16.07	53.21	52.21	0.956	2.456	0.0452817	0.044951	0.992698	0.961221	1.1086	0.908027	1.14851	59.4	60.4
ICC 6279	3.153	2.748	24.15	21.4	6.957	4.624	28.66	22.66	21.39	21.64	7.624	1.374	12.13	11.84	39.61	31.11	1.425	4.925	0.0467329	0.0422284	0.903613	0.994304	1.0221	0.965797	1.16833	64.94	64.94
ICC 6293	3.225	2.88	19.8	27.3	6.99	5.078	44.79	47.54	17.58	22.83	27.402	24.902	15.8	10.99	51.86	45.86	2.354	5.354	0.0465317	0.0477943	1.02714	0.621781	0.868347	0.749939	-0.0348087	65.76	52.76
ICC 6294	3.383	2.545	16.69	14.44	9.247	7.557	18.14	17.39	14.88	13.38	3.016	3.766	22.45	17.76	54.15	45.15	2.564	6.564	0.0428793	0.0397978	0.928134	1.01869	1.02344	0.881136	1.11336	81.23	80.73
ICC 6306	4.72	4.363	17.15	20.9	4.963	4.615	19.01	22.01	13.33	15.83	5.973	6.473	23.52	18.45	47.53	42.03	1.052	5.052	0.0472814	0.0359148	0.759598	1.03938	1.19159	1.02853	1.31772	70.74	67.74
ICC 637	3.46	1.505	21.55	10.88	5.512	3.247	27.14	14.97	19.13	10.3	7.985	4.652	14.98	9.13	36.55	27.88	1.148	2.815	0.0453218	0.0359367	0.792925	1.02741	1.3992	0.794685	1.1128	67.84	65.51
ICC 6537	5.624	2.614	30.3	18.55	8.751	3.756	23.12	15.62	21.76	13.76	1.384	1.884	18.55	12.7	42.19	38.19	0.967	4.467	0.0563796	0.0495856	0.879495	0.817195	1.00492	0.90791	0.790547	74.88	79.38
ICC 6571	3.906	3.513	22.95	30.95	7.816	5.311	33	38	17	24.75	16.242	13.492	16.7	11.92	43.24	39.24	1.088	5.088	0.0439678	0.0457561	1.04067	0.858117	1.04451	1.02758	0.99385	72.79	73.29
ICC 6579	4.967	1.087	33.75	6	6.768	2.328	37.17	8.92	27.89	4.64	8.922	3.922	15.67	6.44	45.29	21.79	0.916	5.916	0.0504878	0.0278029	0.550685	0.547297	0.511589	0.533713	0.772661	66.04	77.04
ICC 67	4.981	3.675	29.77	24.07	7.649	6.887	31.69	35.2	24.63	20.6	7.069	14.279	16.65	14.86	40.69	29.69	1.537	5.537	0.0530836	0.0444671	0.83768	0.794041	0.830104	0.793432	0.695757	64.37	67.37
ICC 6802	5.8	2.97	9.26	25.26	4.07	4.507	14.04	30.79	7.82	20.57	6.168	10.168	9.9	9.89	33.61	33.61	5.164	3.664	0.0295723	0.0345642	1.1688	2.43739	1.34597	-4.52493	1.11373	75.16	74.66
ICC 6811	3.112	1.49	21.55	19.55	3.87	2.313	19.79	20.04	15.08	13.08	4.902	7.152	14.42	9.14	44.36	28.36	1.354	3.354	0.0430783	0.0346227	0.803716	0.939683	1.02869	0.901362	1.11092	74.76	73.26
ICC 6816	2.663	0.688	15.84	5.34	3.859	1.404	16.46	7.46	13.89	4.39	2.217	2.717	17.03	7.98	31.79	20.79	5.416	8.416	0.0481453	0.0393498	0.817313	0.795748	0.768214	0.599244	0.602605	63.69	82.04
ICC 6874	4.27	3.575	31.42	28.42	5.406	4.476	28.18	26.18	26.87	23.12	1.342	3.092	12.06	9.97	37.96	33.46	0.86	2.36	0.0594742	0.0534717	0.899074	1.11072	1.67682	0.994666	1.35356	75.49	75.49
ICC 6875	3.816	1.453	17.1	9.85	6.272	3.142	26.56	15.06	15.7	9.95	10.762	5.012	21.94	12.46	45.63	37.13	1.001	6.501	0.0497815	0.0367024	0.737271	1.0299	1.00218	1.00901	1.12139	73.4	83.4
ICC 6877	5.02	4.217	18.67	18.92	7.214	5.044	18.18	18.68	17.87	18.12	0.342	0.592	27.71	15.85	50.96	46.46	0.86	5.36	0.0476837	0.0427879	0.897328	0.331337	0.50538	0.681806	0.801684	76.99	80.99
ICC 7052	4.463	1.748	39.76	23.26	3.935	1.975	29.52	16.52	25.85	13.35	3.78	3.28	11.17	8.59	45.47	36.97	0.814	0.814	0.0465467	0.0338612	0.727466	0.79366	1.03849	0.650752	1.12339	54.11	54.61
ICC 708	2.851	1.717	13.11	14.86	3.892	4.367	16.12	23.87	12	13.5	3.922	10.172	6.6	8.92	34.13	32.13	1.226	4.726	0.0555065	0.0521251	0.93908	1.10113	1.25389	0.849464	1.1846	68.49	67.99
ICC 7150	5.773	5.015	28.94	34.94	6.682	6.487	36.39	40.39	27.38	33.88	8.766	6.266	20	12.72	46.15	45.15	1.064	1.064	0.050175	0.0390644	0.778562	1.09235	1.28506	0.807218	1.15798	71.06	84.73
ICC 7184	4.691	4.794	38.1	48.65	9.846	8.394	37.19	55.99	28.77	30.34	8.395	25.315	12.33	9.94	58.34	55.84	0.784	5.284	0.0553513	0.0413119	0.746358	0.899685	1.05665	0.860498	1.07484	76.19	77.19
ICC 7255	6.913	0.813	23.77	4.02	11.254	3.251	30.94	10.19	22.38	3.88	8.569	6.319	28.73	9.5	45.69	31.69	1.537	4.537	0.0518954	0.0225232	0.434012	0.717792	0.898106	0.493874	0.744814	67.87	55.87
ICC 7272	1.967	2.492	9.42	11.67	10.543	7.683	11.25	17	9.48	11.73	1.757	5.257	21.04	21.02	45.49	44.99	1.398	4.898	0.0504148	0.0440224	0.873204	0.810249	1.08684	0.787132	0.969821	67.69	69.19
ICC 7305	7.472	3.667	42.29	23.79	9.953	5.093	51.46	26.71	40.61	21.61	10.537	4.787	18.31	12.21	54.54	50.54	0.972	4.972	0.0536985	0.0451363	0.84055	0.609969	0.827991	0.547582	0.82342	72.42	78.42
ICC 7308	2.567	0.384	10.05	2.33	9.624	3.472	14.51	7.08	9.23	2.86	5.402	4.366	23.47	13.96	52.24	40.9	1.4	3.4	0.0509855	0.0367564	0.720917	0.831933	0.92568	0.661423	0.955554	60.26	60.26
ICC 7315	3.595	1.915	18.04	11.54	5.058	2.933	19.71	13.46	15.86	10.11	3.537	3.037	21.67	14.43	51.54	37.54	1.972	2.472	0.041525	0.0272793	0.656937	0.75152	0.821104	0.639499	0.972341	58.92	68.42
ICC 7323	3.108	2.823	15.4	22.74	6.918	3.199	24.51	21.97	13.33	19.17	11.473	2.683	17.66	10.8	62.53	49.03	1.052	7.052	0.0472824	0.0367006	0.776199	1.00623	1.08321	0.848373	1.14288	63.24	67.74
ICC 7413	4.157	1.92	7.65	13.04	0.693	0.764	10.23	13.84	7.98	13.1	2.5	1.302	4.14	9.71	23.11	21.61	3.608	4.274	0.0278288	0.0257091	0.923828	1.14683	1.3097	1.21211	1.2898	55.53	57.85
ICC 7441	2.3	3.075	14.6	23.1	6.5	4.97	29.35	30.6	13.78	21.78	15.533	8.783	14.85	13.32	39.49	35.99	0.876	4.876	0.0539644	0.0469398	0.869829	0.966159	1.23014	0.906828	1.33597	64.44	66.94
ICC 7554	6.112	5.055	22.61	25.86	7.657	5.81	25.87	27.62	21.75	22.75	3.922	4.672	28.48	20.08	54.13	50.63	1.226	2.726	0.0501144	0.0486188	0.970156	0.942886	1.13918	0.916041	0.951914	68.49	53.49
ICC 7571	3.454	1.693	14.14	9.01	5.311	3.575	15.92	14.29	13.76	9.07	1.526	5.168	27.34	12.13	50.82	34.61	5.664	6.164	0.048714	0.0370357	0.760267	0.881141	1.14485	0.656498	1.16056	68.7	64.16
ICC 762	2.04	1.856	16.01	22.68	4.404	4.177	11.61	26.48	10.84	18.29	0.891	8.466	12.9	9.95	31.33	23.83	0.722	7.222	0.0488605	0.0408992	0.837061	0.813667	0.942511	0.842812	0.848506	70.37	70.49
ICC 7668	3.045	2.53	9.4	9.65	8.86	7.72	12.01	12.51	8.08	9.08	4.223	3.723	25.21	21.29	45.53	40.53	1.052	4.552	0.0431426	0.0346755	0.803741	0.735084	0.904585	1.07219	0.933477	68.24	63.74
ICC 7819	6.936	5.624	26.35	23.85	8.354	7.164	26.46	23.71	25.51	22.76	0.913	0.913	26.5	23.82	56.21	51.21	1.375	2.875	0.0527283	0.049398	0.93684	0.866913	0.752045	1.56797	1.06566	72.61	65.11
ICC 7867	4.776	4.358	24.26	25.26	4.684	4.917	27.42	28.17	23.66	25.66	3.93	2.68	19.23	16.53	52.55	48.05	1.187	2.687	0.0408483	0.0549117	1.34428	0.558629	0.976309	0.912191	0.806515	78.82	62.32
ICC 791	2.178	1.33	17.44	11.94	3.387	2.85	20.14	17.39	16.63	10.63	3.266	6.516	11.73	8.94	35.65	31.65	1.064	5.064	0.0590023	0.0544354	0.922598	0.908736	1.11384	0.911564	1.20826	75.23	80.23
ICC 8151	1.827	2.918	6.41	9.11	7.431	9.633	8.23	16.53	6.76	9.75	1.619	6.841	25.9	28.64	43.36	31.86	1.048	6.548	0.0374304	0.0452759	1.20961	0.453133	1.94668	0.648433	1.86483	74.64	71.09
ICC 8195	6.202	2.533	32.65	20.51	6.884	4.463	36.9	29.77	29.65	18.6	7.56	11.28	18.75	11.58	37.97	34.47	2.814	2.814	0.0451848	0.0457222	1.01189	0.830127	0.810514	1.06885	0.902274	70.11	71.11
ICC 8200	4.916	1.076	18.91	6.41	9.399	2.492	24.22	9.22	17.53	5.78	6.552	3.302	29.49	9.53	55.49	35.49	1.137	8.137	0.0505164	0.0353575	0.699922	0.896198	1.02681	0.723694	1.07799	65.01	70.01
ICC 8261	1.824	1.801	6.55	6.8	7.326	6.646	9.12	9.87	6.01	6.26	3.134	3.634	27.53	23.93	47.69	43.19	0.967	2.467	0.034336	0.0296317	0.862992	1.71673	1.40598	1.47855	1.18295	75.38	72.88
ICC 8318	3.019	1.707	15.99	9.59	4.271	2.13	16.09	11.38	13.49	8.88	2.516	2.432	17.85	15.46	38.43	32.09	1.202	4.868	0.0415481	0.032824	0.790023	1.10003	1.06428	0.917132	0.981525	62.51	61.84
ICC 8350	5.557	0.444	22.16	2.66	6.378	3.148	24.88	4.88	19.78	2.03	4.94	2.69	26.62	29.15	44.14	28.64	0.729	3.729	0.0522048	0.0398657	0.76364	0.917645	1.05696	0.839455	1.00729	76.25	82.25
ICC 8384	4.774	3.899	30.67	30.67	6.778	4.713	36.5	36.25	27.23	27.48	9.257	8.757	16.27	12.17	44.99	35.99	1.398	4.898	0.0532666	0.0537132	1.00838	1.06034	1.05697	0.87637	1.20177	61.19	61.19
ICC 8515	3.746	0.084	18.6	0.85	8.791	1.191	18.44	1.69	16.27	0.77	2.145	0.895	20.69	-0.03	51.84	23.34	1.784	7.784	0.0432366	0.0287165	0.664171	1.05521	1.36693	0.773643	1.27489	89.69	NA
ICC 8522	3.67	-0.165	21.82	0.99	8.414	0.837	83.29	13.46	19.48	0.81	64.075	12.908	15.18	2.36	41.51	27.85	2.213	7.213	0.0624557	0.0421592	0.675025	1.28601	1.90867	0.855603	1.12104	55.02	48.97
ICC 8621	4.297	2.819	24.57	18.32	5.713	4.476	24.46	22.21	18.38	14.63	6.022	7.522	15.04	12.79	42.79	36.29	0.662	4.662	0.052058	0.0484122	0.929966	0.960913	1.10482	0.91511	1.14296	66.51	68.01
ICC 867	3.214	2.984	20.02	20.54	5.643	4.485	27.74	24.28	18.05	18.39	9.551	5.741	15.27	13.38	36.98	26.64	1.07	2.07	0.0474477	0.0441758	0.931042	0.800543	0.882851	0.758781	0.84677	64.52	70.85
ICC 8718	1.394	1.694	14.5	13.85	4.533	3.994	19.7	22.94	11.73	13.02	7.556	9.895	6.72	11.67	48.84	45.84	2.784	7.284	0.0452644	0.0450658	0.995611	0.889371	1.2198	0.791139	1.04952	58.69	65.69
ICC 8740	3.269	2.836	14.14	16.89	6.173	4.793	29.12	29.37	14.26	16.76	14.906	12.656	21.74	15.2	47.37	42.87	0.916	3.416	0.0428553	0.0411842	0.961007	1.10189	1.0335	1.04368	0.966523	65.08	65.08
ICC 8752	1.954	2.67	4.9	12.3	9	7.687	18.96	31.69	3.29	10.15	15.137	21.803	24.88	19.8	48.44	41.94	1.227	5.227	0.0429592	0.0335095	0.78003	0.90142	1.03223	0.93246	1.01715	67.46	66.46
ICC 8855	9.213	2.718	42.66	13.41	11.442	5.019	55.72	23.22	38.03	12.53	17.552	10.552	21.57	19.13	60.49	45.49	0.637	6.137	0.0381012	0.0328008	0.860886	0.893624	0.922913	0.704123	1.16193	57.01	49.51
ICC 8950	6.295	3.027	32.36	15.86	8.23	4.567	28.87	20.62	23.75	12.25	4.922	8.172	19.57	14.75	44.63	35.63	1.226	5.226	0.0522473	0.0485071	0.928414	0.79058	0.794032	0.821144	0.905198	70.99	70.99
ICC 9002	5.609	2.839	32.74	20.49	6.275	3.148	27.08	16.83	26.51	16.01	0.727	0.977	15.94	10.05	44.55	31.55	1.114	5.114	0.0472365	0.0431395	0.913266	0.796251	0.785053	0.891258	0.924668	71.56	77.06
ICC 9137	2.095	1.39	12.03	7.53	4.731	8.833	17.19	17.69	11.14	6.64	5.899	10.899	18.01	21.55	46.41	42.91	0.622	2.622	0.0390336	0.0371712	0.952288	0.809654	1.00566	0.84824	1.1233	69.87	65.87
ICC 9402	4.144	3.211	26.89	27.14	6.555	5.185	28.87	30.12	25.01	26.26	3.906	3.906	15.28	11.88	53.87	47.37	0.916	4.416	0.0474862	0.0301064	0.634003	1.05094	1.06389	0.844633	1.01534	68.08	71.08
ICC 9434	3.068	2.935	15.65	18.15	7.782	5.484	16.91	27.41	13.39	16.64	3.874	11.124	17.76	14.76	44.11	42.11	1.425	5.425	0.0405014	0.0362919	0.896065	0.961237	1.17946	0.931928	1.19348	86.44	90.44
ICC 95	4.535	3.385	28.79	25.54	6.408	4.405	33.46	27.21	24.11	21.86	9.037	5.037	15.48	11.74	42.54	34.54	2.472	5.472	0.0576408	0.0403476	0.699983	0.740535	1.11869	0.690756	1.08154	68.92	70.42
ICC 9586	5.194	3.547	24.91	19.91	9.013	5.86	31.4	22.15	22.5	17.75	8.578	4.078	23.29	18.51	54.27	44.77	1.079	4.579	0.0560312	0.0450452	0.803931	0.944362	0.988201	0.805909	1.07361	72.8	73.3
ICC 9590	5.029	2.194	33.6	15.85	5.509	2.344	34.46	18.21	26.26	13.76	8.163	4.413	14.94	11.15	54.21	45.71	1.375	3.375	0.0504352	0.0387736	0.768782	0.685819	0.969177	0.554471	0.972697	56.11	56.61
ICC 9636	4.396	1.841	27.91	21.66	5.972	4.972	39.97	34.47	26.03	19.78	13.802	14.552	16.77	8.5	47.99	40.99	0.637	5.637	0.0478881	0.0281878	0.588618	1.09383	1.10014	0.856195	1.2929	72.01	67.51
ICC 9643	4.771	4.349	32.89	40.64	6.288	5.968	28.62	36.62	27.01	33.51	1.656	3.156	14.55	10.91	49.87	49.37	0.916	5.416	0.0380172	0.0429746	1.1304	0.892631	1.28012	0.903426	1.18553	68.58	63.58
ICC 9712	3.669	3.389	17.3	17.3	7.234	6.921	28.72	33.22	16.24	16.99	12.813	16.563	19.21	17.84	50.91	50.41	1.286	4.286	0.0427455	0.0463835	1.08511	0.805131	0.844583	0.831482	1.01215	63.77	56.27
ICC 9755	3.535	1.664	20.29	11.79	6.532	3.777	30.77	19.11	19.44	11.44	11.276	7.61	17.79	10.06	49.78	41.78	2.192	4.526	0.0462155	0.0391215	0.846501	0.931015	1.07383	0.825688	1.04123	60.53	57.87
ICC 9848	4.238	1.493	18.51	9.51	4.952	2.499	19.17	12.67	18.41	9.66	0.93	3.18	21.83	15.3	47.05	38.05	1.187	5.187	0.0434964	0.0307394	0.70671	1.08142	1.03405	0.980886	1.00118	78.32	55.82
ICC 9862	5	3.969	25.91	25.46	7.855	6.874	33.83	36.23	23.84	23.71	9.618	12.5	20.11	12.5	59.76	48.76	2.167	0.834	0.0487892	0.0342167	0.701317	0.84589	0.942326	0.813806	0.985078	59.73	50.07
ICC 9872	4.737	3.637	26.17	22.73	9.168	6.834	39.98	40.15	25.25	21.67	14.006	18.321	19.29	15.74	57.63	47.96	0.938	2.938	0.0473608	0.0395371	0.834806	0.861511	1.16419	0.870041	1.13638	63.73	58.06
ICC 9895	3.953	2.761	21.95	20.2	7.533	4.476	34.4	33.65	21.02	19.27	13.313	14.313	18.17	11.17	52.02	40.52	0.769	5.769	0.041454	0.028234	0.681093	0.842103	0.950251	0.841921	0.903651	57.4	52.4
ICC 9942	5.255	4.07	39.92	38.73	6.654	6.758	32.47	39.44	27.91	30.01	4.961	9.59	13.56	10.78	35.92	30.92	0.856	2.523	0.0507695	0.0461692	0.909388	0.879358	0.98359	0.939524	1.0084	67.46	67.46
Rupali	3.804	2.669	25.52	19.59	7.542	5.399	26.34	16.49	18.82	14.71	7.863	2.031	15.55	13.85	53.99	53.32	1.193	3.193	0.0508843	0.0491139	0.965206	0.792097	0.914451	0.804132	0.887377	59.52	55.18

## Sheet: Turretfield
Genotype	100 Seed weight	Seed number	Days to flower	Plant height
ICC 10018	13.404	65.4342	94	36.5099
ICC 10341	22.9904	35.5334	103	41.6042
ICC 10393	16.6548	38.4133	109	28.587
ICC 10399	15.6417	53.6748	99.3333	32.2607
ICC 1052	13.7456	61.4864	100.667	39.6238
ICC 10673	9.99271	98.8278	108	36.4019
ICC 10685	10.9433	64.5245	106	37.1329
ICC 10755	29.9318	25.1007	99.3333	39.4164
ICC 1083	14.8007	40.111	93	33.1756
ICC 10885	33.9948	24.5792	96.6667	45.5727
ICC 10945	15.716	82.3509	93	42.2866
ICC 1098	14.3725	50.3159	105	32.9206
ICC 11121	12.4633	77.6679	95	34.5494
ICC 11198	12.8195	71.995	96	31.5073
ICC 11279	13.7925	52.1708	96	41.9099
ICC 11284	17.3397	54.3093	107	42.1568
ICC 11378	13.5127	43.8107	99.3333	33.3586
ICC 11498	16.0274	33.4881	107.333	28.9107
ICC 11584	14.8878	49.407	107	32.1193
ICC 1161	13.2392	40.8074	109	27.8574
ICC 11627	13.9113	40.4199	105.333	33.8182
ICC 1164	14.2235	54.8761	100.667	36.6103
ICC 11664	12.504	37.1608	106	31.0973
ICC 11764	33.3891	7.89874	105	42.8539
ICC 1180	15.9813	58.6146	100.333	36.0386
ICC 11879	26.9691	27.5201	107	41.8792
ICC 11903	30.4897	14.1679	105	47.3859
ICC 1194	19.065	38.0922	102.333	38.5395
ICC 11944	11.9743	71.4099	102.333	33.7181
ICC 12028	21.9043	38.9612	102	43.9992
ICC 12037	19.2305	48.836	102.333	37.2676
ICC 1205	18.7474	49.1376	93	38.4699
ICC 12155	13.9368	79.771	87.6667	38.5446
ICC 12299	10.501	81.0183	94	27.8002
ICC 1230	19.6066	34.6528	107	34.0922
ICC 12307	12.6901	86.053	96	35.4238
ICC 12328	35.1976	46.4925	102	38.0185
ICC 12379	33.3639	25.2987	107	45.7429
ICC 12492	18.759	34.5792	107	37.188
ICC 12537	15.2391	32.1977	93	37.6085
ICC 12654	13.7781	47.2818	87.3333	33.7822
ICC 12726	12.378	62.5423	98.6667	35.0671
ICC 12824	13.8335	56.7601	87.3333	39.6935
ICC 12851	13.2462	80.1082	94	35.8703
ICC 12866	13.6444	53.2551	93	36.732
ICC 12916	16.5639	32.9771	105	32.718
ICC 12928	14.6051	62.4892	105	36.499
ICC 12947	22.4483	42.5006	97	36.5231
ICC 12968	25.7566	33.7745	69	36.3105
ICC 13077	23.8792	48.143	101.333	43.862
ICC 13124	33.2596	28.274	95	38.0949
ICC 13187	24.2372	32.5534	106	48.1397
ICC 13219	14.9003	65.6076	88.6667	40.2627
ICC 13283	28.9729	38.6518	107	50.6383
ICC 13357	24.8505	39.3417	97	40.52
ICC 13441	18.9475	40.5158	107	44.8981
ICC 13461	18.2426	41.1291	107	47.301
ICC 13523	23.5761	22.1379	106	43.1031
ICC 13524	15.0372	60.6812	98	39.5521
ICC 1356	17.4253	52.2909	91	33.0101
ICC 13599	22.0444	33.0534	101	48.5618
ICC 13628	18.6331	44.8376	105	36.9372
ICC 13764	16.9161	65.1154	105	42.756
ICC 13816	25.0675	31.3036	107	42.3751
ICC 13863	14.1145	33.0797	95	37.0422
ICC 1392	24.4356	28.1064	96	37.3937
ICC 1398	20.7858	38.4134	96	36.0433
ICC 14051	14.6086	74.6072	92	36.288
ICC 14077	12.2632	75.7916	95	36.059
ICC 14098	18.2433	55.3504	90	41.6126
ICC 14199	31.0768	40.5937	105	40.285
ICC 1431	19.5705	44.8983	93	34.7004
ICC 14402	18.0295	51.6956	94	43.6391
ICC 14595	23.0905	45.5927	87.6667	36.4592
ICC 14669	19.539	51.3557	90	39.9109
ICC 14778	14.4434	68.5379	96	28.7975
ICC 14799	15.2623	49.1468	97	33.5048
ICC 14815	16.2303	42.1471	104.333	35.165
ICC 14831	14.9551	71.0053	97.6667	38.6776
ICC 1510	16.6414	45.0484	102.333	36.2733
ICC 15248	23.1347	35.4135	99.3333	40.5747
ICC 15294	28.24	25.1529	103	37.1572
ICC 15406	31.1074	35.9169	107	39.5865
ICC 15435	29.1967	23.1859	87.3333	40.2517
ICC 15510	23.1247	45.7701	102.333	43.8845
ICC 15518	33.0134	14.8182	93	41.5009
ICC 15567	15.7036	12.7696	110	33.6552
ICC 15606	15.8107	61.5141	104	35.8319
ICC 15610	21.1201	29.1688	108	31.0189
ICC 15612	16.6787	60.564	96.6667	36.3969
ICC 15614	16.2387	64.9971	89.3333	34.8638
ICC 15618	13.1778	45.699	93.6667	38.8006
ICC 15697	30.8076	34.3814	107	36.8155
ICC 15762	30.4367	34.3101	98	41.0633
ICC 15785	16.1966	60.8628	98	38.5562
ICC 15802	26.3651	36.6797	99.3333	38.908
ICC 15868	13.8737	56.0841	95	34.6348
ICC 15888	36.2656	15.3495	107	49.6683
ICC 15996	20.7974	54.7426	92	38.44
ICC 16207	15.892	75.8726	103	38.0819
ICC 16261	13.924	71.4456	102.333	35.7633
ICC 16269	16.1121	46.9378	97.6667	40.6747
ICC 16374	18.6459	33.6424	89.6667	39.8328
ICC 16524	14.4862	49.3131	97.6667	32.4858
ICC 16654	37.2016	20.8628	103	45.0262
ICC 16796	41.8838	15.5803	107.47	54.5125
ICC 16903	18.7684	54.7835	93	43.3464
ICC 16915	18.3734	53.6433	90	41.8316
ICC 1710	14.667	50.1643	105	33.8198
ICC 1715	14.1757	42.7268	106	33.523
ICC 1882	15.7882	53.0285	93	37.4323
ICC 1915	27.7085	28.6461	107	47.6408
ICC 1923	14.6147	45.2608	109	30.9038
ICC 2065	13.0422	58.2825	107	30.1862
ICC 2072	12.7749	60.9998	103.333	38.2372
ICC 2210	15.0739	61.4361	106	38.1935
ICC 2242	14.6201	56.6394	110	30.2727
ICC 2263	17.5562	41.124	104	34.6706
ICC 2277	25.9218	51.9831	98	40.6909
ICC 2482	22.0379	46.9319	96.6667	43.8446
ICC 2507	14.2863	65.815	89.6667	40.4516
ICC 2580	19.2381	48.5319	91	38.0006
ICC 2593	18.2091	52.3389	105	44.0245
ICC 2629	14.4682	30.9062	105	25.576
ICC 2720	13.7943	49.1328	109	30.4924
ICC 2737	16.5998	63.1355	97	36.5183
ICC 283	18.9907	42.0196	97	32.996
ICC 2884	15.5756	61.3059	98	40.8803
ICC 2919	20.1084	39.4329	99.3333	44.7286
ICC 2969	15.676	66.585	94	35.4467
ICC 2990	21.2455	35.8714	99.6667	42.142
ICC 3218	12.9281	47.0637	107	34.4442
ICC 3230	14.1128	43.3202	107	35.8075
ICC 3239	20.2897	32.4652	103	42.5963
ICC 3325	16.1991	66.3244	93	33.3527
ICC 3362	12.9263	81.6623	94	34.1517
ICC 3391	17.6154	54.0129	98.6667	41.7989
ICC 3410	24.5742	33.7011	99.3333	38.8175
ICC 3421	18.56	48.7466	107	41.9814
ICC 3512	19.6059	36.255	101	44.2085
ICC 3631	14.1439	51.6952	94.6667	44.8695
ICC 3761	14.4074	50.7063	99.6667	33.9583
ICC 3776	14.4348	72.5551	101.333	40.8643
ICC 3946	15.0514	44.3992	108	30.211
ICC 4093	12.5907	57.1752	98.6667	33.8113
ICC 4182	13.8856	63.684	98.6667	41.3419
ICC 4363	13.4547	69.6698	91	41.3699
ICC 440	15.9543	15.6191	119	28.3532
ICC 4418	14.4135	58.1262	96	40.9157
ICC 4463	14.9207	58.56	99.3333	40.2581
ICC 4495	15.5595	67.3203	94	36.4104
ICC 4533	21.5428	41.8352	94	40.6988
ICC 456	14.4784	67.3305	95	38.0341
ICC 4567	20.1491	40.5846	97.3333	38.8981
ICC 4593	16.4329	58.6443	103.333	35.5108
ICC 4639	16.0346	53.118	100.667	37.2712
ICC 4657	11.3404	97.5115	95	32.0394
ICC 4814	14.4959	84.9015	99.6667	43.3376
ICC 4841	22.9112	33.8302	107	35.9631
ICC 4872	23.8008	7.43486	118.667	32.2625
ICC 4918	21.5426	42.0938	97.4695	38.4892
ICC 4948	13.8776	41.3765	107	35.4866
ICC 4973	21.2557	30.9976	101.667	35.2584
ICC 4991	12.5383	71.6736	95	36.4804
ICC 506	18.4063	56.2135	94	38.5923
ICC 5135	14.9191	17.9691	120.47	27.9287
ICC 5221	12.8354	48.6121	108	30.6657
ICC 5337	25.9243	35.8509	106	38.9972
ICC 5383	21.0572	59.9301	91	33.8627
ICC 5434	15.1163	40.2389	94	21.099
ICC 5504		-0.840764	110	39.7042
ICC 5613	18.133	30.265	97	36.6557
ICC 5639	13.5659	67.2719	96	40.9377
ICC 5845	13.183	34.846	107	34.5364
ICC 5878	13.4644	71.4947	92	34.1394
ICC 6263	28.8917	24.1899	105	45.5608
ICC 6279	16.1903	62.0546	92	39.2601
ICC 6293	15.2737	47.674	98.6667	41.0544
ICC 6294	22.6047	28.0105	102	48.9224
ICC 6306	28.4335	19.3231	109	43.4321
ICC 637	15.7163	72.9202	91	35.6798
ICC 6537	16.5355	18.6823	118	29.0779
ICC 6571	13.787	55.3568	103.333	32.9471
ICC 6579	14.2977	68.8226	95	35.9016
ICC 67	16.615	49.0699	93	35.5016
ICC 6802	14.6123	43.0875	103.47	29.4384
ICC 6811	13.6733	35.2029	107	29.816
ICC 6816	14.2229	60.1765	93	34.768
ICC 6874	14.5744	53.2881	99.6667	30.7973
ICC 6875	22.5468	45.7997	105	51.7944
ICC 6877	25.6028	30.7645	100.667	44.5766
ICC 7052	12.1601	64.7469	102.333	32.9028
ICC 708	13.8587	54.9656	102.333	32.7406
ICC 7150	19.8429	46.3698	105	39.7152
ICC 7184	11.6397	59.2964	112	41.4519
ICC 7255	31.0173	39.6569	97.6667	42.1751
ICC 7272	34.9143	32.6774	105	39.7353
ICC 7305	17.1729	44.7265	106	39.9211
ICC 7308	23.2789	21.9007	88.6667	51.4154
ICC 7315	26.0681	42.1706	97.6667	43.9419
ICC 7323	20.8048	29.8466	104	53.7815
ICC 7413	21.3783	53.4147	84	39.0199
ICC 7441	16.4073	55.4405	93	40.7207
ICC 7554	23.4668	43.9467	101.667	43.0095
ICC 7571	22.648	27.484	106.333	37.0206
ICC 762	13.1686	65.6408	107	34.9511
ICC 7668	26.0085	31.873	95	38.0325
ICC 7819	24.0844	41.3518	100.667	48.6694
ICC 7867	18.7119	37.1921	106	44.3701
ICC 791	13.5485	58.9171	107	34.7085
ICC 8151	32.9571	29.9814	95.6667	40.2524
ICC 8195	15.0209	49.4237	102	34.3307
ICC 8200	26.3429	42.189	98.3333	43.3817
ICC 8261	32.8445	27.0883	100.333	43.9143
ICC 8318	22.792	43.6223	87.6667	39.8889
ICC 8350	25.246	27.339	106	41.4977
ICC 8384	15.8056	46.6751	93	35.6131
ICC 8515	17.0967	51.0014	110	49.4994
ICC 8522	15.2033	32.3926	87.6667	37.4066
ICC 8621	17.0035	53.439	95	37.3528
ICC 867	16.2273	63.0827	91	34.1382
ICC 8718	18.0344	54.2596	100.333	46.3964
ICC 8740	19.3936	46.2168	104.333	41.3973
ICC 8752	20.7387	45.0815	94	45.0206
ICC 8855	21.8145	36.7807	101.333	39.2677
ICC 8950	14.503	54.4227	96	34.7423
ICC 9002	14.6836	64.2263	95	34.8717
ICC 9137	37.2565	24.1771	104	42.8792
ICC 9402	17.8932	40.8211	107	35.1193
ICC 9434	18.6707	43.3433	105	51.176
ICC 95	12.2421	83.2711	93	36.7683
ICC 9586	19.4202	41.1695	108	40.8643
ICC 9590	16.5876	38.5561	99	43.6181
ICC 9636	16.0937	59.8227	101.333	41.5905
ICC 9643	14.7892	61.7828	103	35.4236
ICC 9712	19.4883	49.4582	97.6667	41.7909
ICC 9755	20.8387	44.3087	98.6667	44.6461
ICC 9848	20.8955	42.3268	100.333	43.2197
ICC 9862	16.3682	54.1361	98.6667	48.6235
ICC 9872	20.7934	44.5347	99.6667	44.7685
ICC 9895	18.9379	74.1839	104	39.9173
ICC 9942	13.0148	72.6943	94	32.6671

## Sheet: Snowtown
Genotype	100 Seed weight	Seed number
ICC10018	11.6525	55.143
ICC10341	20.3525	23.9432
ICC10393	15.0875	44.5378
ICC10399	15.0186	47.5128
ICC1052	13.285	39.7025
ICC10673	9.541	36.8458
ICC10685	12.505	45.4467
ICC10755	31.505	18.4983
ICC1083	14.14	27.9699
ICC10885	33.0375	22.0795
ICC10945	14.41	42.049
ICC1098	13.375	44.1311
ICC11121	11.285	79.69
ICC11198	12.64	47.8134
ICC11279	13.26	36.5504
ICC11284	15.89	21.3431
ICC11378	11.46	33.8803
ICC11498	12.43	34.8519
ICC11584	13.215	36.206
ICC1161	10.935	28.3686
ICC11627	11.2475	33.886
ICC1164	13.9525	42.3966
ICC11664	11.18	33.8476
ICC11764	30.765	15.7429
ICC1180	15.685	30.9008
ICC11879	26.491	19.8675
ICC11903	29.8325	17.96
ICC1194	17.78	25.6401
ICC11944	11.5925	39.556
ICC12028	22.5225	28.196
ICC12037	18.175	74.7606
ICC1205	15.65	41.4021
ICC12155	13.765	34.3413
ICC12299	10.8225	49.4232
ICC1230	18.0825	39.9971
ICC12307	11.5675	33.9157
ICC12328	29.535	21.1017
ICC12379	28.065	20.3284
ICC12492	17.15	31.4045
ICC12537	12.28	30.2676
ICC12654	12.5075	31.4025
ICC12726	11.015	49.4329
ICC12824	10.7975	28.3541
ICC12851	11.7375	34.6606
ICC12866	11.6925	30.4674
ICC12916	13.815	44.0264
ICC12928	13.5625	48.3177
ICC12947	19.1675	37.3899
ICC12968	21.75	15.647
ICC13077	24.53	27.6479
ICC13124	31.72	23.4416
ICC13187	21.6367	13.6153
ICC13219	14.3361	39.1944
ICC13283	27.235	18.6903
ICC13357	22.51	25.5688
ICC13441	16.3375	33.121
ICC13461	17.3875	34.4845
ICC13523	19.155	15.5073
ICC13524	12.7425	58.7427
ICC1356	15.4375	40.6091
ICC13599	23.14	37.2046
ICC13628	16.2006	12.1323
ICC13764	15.785	38.8548
ICC13816	26.7975	19.3759
ICC13863	11.755	22.5724
ICC1392	19.675	28.3368
ICC1398	18.815	35.9725
ICC14051	12.4775	42.2796
ICC14077	11.4025	31.6589
ICC14098	17.155	38.8573
ICC14199	34.7875	21.83
ICC1431	19.35	69.8855
ICC14402	16	39.6866
ICC14595	18.435	29.7823
ICC14669	16.295	31.2714
ICC14778	12.265	41.1313
ICC14799	14.2375	32.0538
ICC14815	14.115	36.518
ICC14831	13.35	54.6503
ICC1510	16.9675	33.4927
ICC15248	24.6125	26.8955
ICC15294	26.5125	30.6569
ICC15406	32.725	17.6602
ICC15435	28.8175	18.5907
ICC15510	22.8325	33.8653
ICC15518	34.765	12.2414
ICC15567	17.0125	34.8768
ICC15606	14.6025	44.5698
ICC15610	19.48	31.2184
ICC15612	16.9	20.6104
ICC15614	14.2325	27.8384
ICC15618	13.135	48.6037
ICC15697	30.745	18.1378
ICC15762	29.5075	23.3648
ICC15785	15.285	27.5853
ICC15802	24.8775	20.9624
ICC15868	11.8775	41.392
ICC15888	34.7266	8.22287
ICC15996	17.585	40.9371
ICC16207	12.85	43.1354
ICC16261	13.2825	31.3075
ICC16269	14.56	31.2541
ICC16374	15.8375	38.573
ICC16524	12.1275	42.1722
ICC16654	31.6075	17.134
ICC16796	38.6843	12.3666
ICC16903	16.42	40.356
ICC16915	18.1875	24.4389
ICC1710	12.0925	35.6639
ICC1715	12.0475	36.6288
ICC1882	13.945	33.1637
ICC1915	25.4	17.3685
ICC1923	12.33	36.3707
ICC2065	12.4961	55.6014
ICC2072	12.8775	30.2649
ICC2210	14.0925	41.7651
ICC2242	12.94	46.161
ICC2263	14.3325	36.2902
ICC2277	25.4	27.2933
ICC2482	19.9044	32.5311
ICC2507	13.16	34.8284
ICC2580	18.2975	36.8179
ICC2593	17.1725	29.8126
ICC2629	12.03	43.9129
ICC2720	12.545	46.0399
ICC2737	15.5443	12.7246
ICC283	17.165	30.7571
ICC2884	13.4025	32.9366
ICC2919	20.02	31.1878
ICC2969	14.52	38.5618
ICC2990	18.7725	39.9799
ICC3218	11.4625	29.9605
ICC3230	12.98	45.2709
ICC3239	18.6625	42.5471
ICC3325	15.5543	46.797
ICC3362	12.2325	39.4854
ICC3391	14.525	29.3131
ICC3410	19.82	37.5578
ICC3421	17.6825	45.2669
ICC3512	17.47	35.4427
ICC3631	12.545	110.644
ICC3761	13.0175	42.5537
ICC3776	12.67	34.416
ICC3946	12.4075	37.7219
ICC4093	10.865	41.9361
ICC4182	12.6375	45.9407
ICC4363	11.73	52.6331
ICC440	11.82	29.2384
ICC4418	13.78	41.4988
ICC4463	12.5325	34.8414
ICC4495	13.3	57.1826
ICC4533	17.76	32.3098
ICC456	12.6225	67.8247
ICC4567	17.52	32.8403
ICC4593	15.1625	56.4062
ICC4639	16.07	34.9584
ICC4657	12.325	33.5684
ICC4814	12.7125	42.4144
ICC4841	21.41	32.5001
ICC4872	19.635	26.4892
ICC4918	20.6875	28.5162
ICC4948	12.3925	38.0451
ICC4973	18.92	47.2949
ICC4991	11.4575	47.9288
ICC506	16.2075	33.606
ICC5135	12.655	34.0254
ICC5221	11.8225	39.9778
ICC5337	21.6989	17.0463
ICC5383	18.9475	32.8223
ICC5504	19.975	29.4402
ICC5613	16.6725	27.616
ICC5639	13.285	42.5983
ICC5845	13.2443	43.3677
ICC6263	26.4	21.1378
ICC6279	14.155	36.5482
ICC6293	12.135	40.8688
ICC6294	22.7625	30.1524
ICC6306	24.2875	16.8222
ICC637	14.55	47.1453
ICC6537	13.6525	39.0953
ICC6571	11.08	39.2851
ICC6579	12.3325	39.7011
ICC67	14.2925	56.8193
ICC6802	13.74	34.5206
ICC6811	12.5725	36.568
ICC6816	12.85	42.6959
ICC6874	12.8725	54.185
ICC6875	19.2125	29.5579
ICC6877	23.47	28.6
ICC7052	11.5775	55.2464
ICC708	12.5625	45.8952
ICC7150	18.6725	29.7286
ICC7184	8.945	42.8633
ICC7255	31.665	16.917
ICC7272	31.4243	15.3203
ICC7305	15.2561	31.0838
ICC7308	20.8475	12.7744
ICC7315	22.99	40.8311
ICC7413	16.9317	38.1462
ICC7441	14.3975	47.1159
ICC7554	23.8475	27.3272
ICC7571	22.8175	22.4069
ICC762	11.6225	40.6094
ICC7668	22.9675	31.3035
ICC7819	25.6175	26.5188
ICC7867	20.115	71.9938
ICC791	13.7875	42.9501
ICC8151	33.27	18.243
ICC8195	13.41	39.4525
ICC8200	25.4625	28.4347
ICC8261	31.2075	22.5687
ICC8318	19.6875	24.9105
ICC8350	20.665	25.3452
ICC8384	15.21	38.3676
ICC8515	16.6375	34.0903
ICC8522	12.0087	16.9609
ICC8621	15.29	40.3033
ICC867	15.0575	40.1079
ICC8718	15.1925	35.2488
ICC8740	19.36	49.0301
ICC8752	18.79	27.7996
ICC8855	18.69	32.3044
ICC8950	12.9525	65.9075
ICC9002	12.8125	51.1541
ICC9137	32.6475	13.8188
ICC9402	16.9	25.6183
ICC9434	14.4647	41.688
ICC95	12.9325	42.9942
ICC9586	17.05	57.2597
ICC9590	15.375	27.9903
ICC9636	14.5225	49.0448
ICC9643	14.84	44.1088
ICC9712	15.19	34.788
ICC9755	17.2225	27.9669
ICC9848	19.345	34.0548
ICC9862	16.2175	36.3956
ICC9872	17.9175	29.0569
ICC9895	15.5775	43.5225
ICC9942	10.8275	42.7682
